# Supplementary material for: TRPV1 Channels Are New Players in the Reticulum–Mitochondria Ca2+ Coupling in a Rat Cardiomyoblast Cell Line
Source: Cells. 2023 Sep 20;12(18):2322. doi: 10.3390/cells12182322 (PMC10529771; doi:10.3390/cells12182322)
Supplement: Supplementary file 1 [file cells-12-02322-s001.zip]

Archive with 1 entries (1 files):
- cells-2486161-supplementary.pdf
